# Supplementary material for: Identifying LATS2 as a prognostic biomarker relevant to immune infiltrates in human esophageal squamous cell carcinoma
Source: Front Genet. 2022 Sep 2;13:952528. doi: 10.3389/fgene.2022.952528 (PMC9479129; doi:10.3389/fgene.2022.952528)
Supplement: Supplementary file 2 [file Table1.XLSX]

## Sheet: Sheet1
Number	Name	Age	Gender	N	Pathologic stage	Histologic grade
42002730	欧*傲	52岁	男	N3	pT4	G3
42002797	黄*联	48岁	男	N1	pT4	G2
42004034	陆*妹	46岁	女	N0	pT1	G1
42004789	马*连	58岁	女	N1	pT4	G3
42004984	丘*钊	47岁	男	N2	pT3	G3
42100388	卢*连	46岁	女	N2	pT3	G2
42005331	黄*文	52岁	男	N1	pT2	G2
42004836	梁*胜	52岁	男	N0	pT4	G2
42003015	蔡*秀	58岁	女	N0	pT3	G2
42000458	李*英	63岁	女	N0	pT2	G2
